# Supplementary material for: Genetic Factors Contributing to Interindividual Variability of α-Tocopherol Levels in Subcutaneous Adipose Tissue among Healthy Adult Males
Source: Nutrients. 2024 Aug 3;16(15):2556. doi: 10.3390/nu16152556 (PMC11314220; doi:10.3390/nu16152556)
Supplement: Supplementary file 1 [file nutrients-16-02556-s001.zip]

Archive with 1 entries (1 files):
- nutrients-3115451-supplementary.pdf
